# Supplementary material for: Design of a Computer Model for the Identification of Adolescent Swimmers at Risk of Low BMD
Source: Int J Environ Res Public Health. 2023 Feb 16;20(4):3454. doi: 10.3390/ijerph20043454 (PMC9964481; doi:10.3390/ijerph20043454)
Supplement: Supplementary file 1 [file ijerph-20-03454-s001.zip]

Archive with 2 entries (2 files):
- Supplementary Document S1.pdf
- Supplementary Table S1.pdf
